# Supplementary material for: Cell–cell interactions during the formation of primordial follicles in humans
Source: Life Sci Alliance. 2023 Aug 29;6(11):e202301926. doi: 10.26508/lsa.202301926 (PMC10465921; doi:10.26508/lsa.202301926)
Supplement: Supplementary file 1 [file LSA-2023-01926_TableS1.xlsx]

## Sheet: Sheet1
Primary Antibodies	Dilution factor	Company	Cat. No.
Mouse anti-pan-KRT	1:100	DAKO	M351501
Rabbit anti-NOTCH2	1:200	Cell Signaling	5732T
Mouse anti-NOTCH3	1:100	Sigma-Aldrich/MERCK	MABC594
Goat anti-JAG1	1:50	Santa Cruz	sc-6011
Mouse anti-VIM	1:200	Sigma-Aldrich/MERCK	V6630
Rabbit anti-CDH1	1:200	Cell Signaling	3195
Mouse anti-CDH2	1:100	BD Biosciences	610921
Mouse anti-GJA1	1:50	Thermo Fisher Scientific	13-8300
Mouse anti-TP63	1:100	Abcam	ab735
Rabbit anti-pERM	1:200	Cell Signaling	3141
Goat anti-FOXL2	1:200	Novus Biologicals	NB100-1277
Mouse anti-CTNNB1	1:100	BD Biosciences	610154
Mouse anti-TJP1	1:100	Life Technologies	33-9100
Goat anti-SYCP3	1:500	R&D Systems	AF3750
Goat anti-DDX4	1:1000	R&D Systems	AF2030
Mouse anti-POU5F1	1:200	Santa Cruz	sc-5279
Rabbit anti-cCASP3	1:250	Cell Signaling	9661S
Rabbit anti-COLIV	1:50	Chemicon	AB748
Rabbit anti-KIF23	1:200	GeneTex	GTX120875
Mouse anti-KRT8	1:100	Santa Cruz	sc-101459
Rabbit anti-KRT19	1:500	Abcam	ab76539
Mouse anti-KRT18	1:100	Santa Cruz	sc-51582
Secondary Antibodies	Dilution factor	Company	Cat. No.
Alexa Fluor 488 Phalloidin	1:400	Thermo Fisher Scientific	A12379
Donkey anti-Mouse IgG Alexa Fluor 488	1:500	Thermo Fisher Scientific	A-21202
Donkey anti-Goat IgG Alexa Fluor 488	1:500	Thermo Fisher Scientific	A-11055
Donkey anti-Goat IgG Alexa Fluor 594	1:500	Thermo Fisher Scientific	A-11058
Donkey anti-Rabbit IgG Alexa Fluor 647	1:500	Thermo Fisher Scientific	A-31573
Donkey anti-Mouse IgG Alexa Fluor 647	1:500	Thermo Fisher Scientific	A-31571
Goat anti-Mouse HRP	1:1000	DAKO	P0447
Swine anti-Rabbit HRP	1:200	DAKO	P0217
